# Supplementary material for: Disease‐linked TDP‐43 hyperphosphorylation suppresses TDP‐43 condensation and aggregation
Source: EMBO J. 2022 Feb 3;41(8):e108443. doi: 10.15252/embj.2021108443 (PMC9016352; doi:10.15252/embj.2021108443)
Supplement: Supplementary file 8 — Source Data for Expanded View/Appendix [file EMBJ-41-e108443-s005.zip]

Archive with 7 entries (6 files):
- Appendix_and_EV_Figure_Source_Data/
- Appendix_and_EV_Figure_Source_Data/EMBOJ-2021-108443R1-Figure_Source_Data_Appendix_FigS1-sd.pdf
- Appendix_and_EV_Figure_Source_Data/EMBOJ-2021-108443R1-Figure_Source_Data_Appendix_FigS3-sd.pdf
- Appendix_and_EV_Figure_Source_Data/EMBOJ-2021-108443R1-Figure_Source_Data_Appendix_FigS6-sd.pdf
- Appendix_and_EV_Figure_Source_Data/EMBOJ-2021-108443R1-Figure_Source_Data_figEV1-sd.pdf
- Appendix_and_EV_Figure_Source_Data/EMBOJ-2021-108443R1-Figure_Source_Data_FigEV2-sd.pdf
- Appendix_and_EV_Figure_Source_Data/EMBOJ-2021-108443R1-Figure_Source_Data_FigEV4-sd.pdf
